# Supplementary material for: In Situ Construction of Nitrogen-Doped and Zinc-Confined Microporous Carbon Enabling Efficient Na+-Storage Abilities
Source: Int J Mol Sci. 2023 May 15;24(10):8777. doi: 10.3390/ijms24108777 (PMC10218166; doi:10.3390/ijms24108777)
Supplement: Supplementary file 1 [file ijms-24-08777-s001.zip]

Archive with 1 entries (1 files):
- ijms-2393688-supplementary.pdf
